# Supplementary material for: Coiled-coil protein composition of 22 proteomes – differences and common themes in subcellular infrastructure and traffic control
Source: BMC Evol Biol. 2005 Nov 16;5:66. doi: 10.1186/1471-2148-5-66 (PMC1322226; doi:10.1186/1471-2148-5-66)
Supplement: Additional file 3 — Sequence details for Figures S1-S6, supplement to additional file 2. Table S15: Protein information and prediction data for sequences contained in Figures S1-S6. AGI locus numbers from TAIR are used as sequence IDs for Arabidopsis, TIGR sequence IDs are used for rice and Synechocystis. All other sequence IDs correspond to the EBI identifiers in the downloaded FASTA files. Max. Coil Length, longest coiled-coil domain in the protein sequence; Coil Coverage, percent of sequence predicted to be in a coiled-coil. Open file with Microsoft Excel. [file 1471-2148-5-66-S3.xls]

## Sheet: Sheet1
Table S15: Eukaryotic clusters of interest
Cluster ID	EBI/TIGR/TAIR Sequence ID	GenBank Acc. No.	Species	Kingdom	Max. Coil Length	Sequence Length	Coil Coverage	GenBank/TIGR Annotation
151	8359.m03340	not in GenBank	Oryza sativa	Viridiplantae	54	829	10	BT001017 At3g27530/MMJ24_7
151	O60763	NP_003706.1	Homo sapiens	Metazoa	187	962	24	vesicle docking protein p115
151	Q07380	NP_010225.1	Saccharomyces cerevisiae	Fungi	453	1790	54	Uso1p
151	Q09857	NP_594561.1	Schizosaccharomyces pombe	Fungi	395	1044	37	hypothetical protein SPAC30.07c
151	Q91WE7	NP_062363.1	Mus musculus	Metazoa	76	959	17	vesicle docking protein
151	Q9W3N6	NP_572417.1	Drosophila melanogaster	Metazoa	60	836	13	CG1422-PA
151	Q9XU77	NP_502593.1	Caenorhabditis elegans	Metazoa	53	878	9	vesicle docking protein (4O210)
151	Q9Z1Z0	NP_062363.1	Mus musculus	Metazoa	76	941	17	vesicle docking protein
147	Q9HC82	NP_919333.1	Homo sapiens	Metazoa	156	838	36	ring finger protein 40 isoform 2
147/279	8362.m03399	NP_922769.1	Oryza sativa	Viridiplantae	145	789	34	unknown protein
147/279	At1g55255.1	NP_564681.1	Arabidopsis thaliana	Viridiplantae	138	383	50	zinc finger (C3HC4-type RING finger) family protein
147/279	O75150	NP_055586.1	Homo sapiens	Metazoa	156	1001	39	ring finger protein 40 isoform 1
147/279	Q8CHX4	NP_758485.1	Mus musculus	Metazoa	125	1001	37	ring finger protein 40
147/279	Q96JD3	NP_062538.5	Homo sapiens	Metazoa	111	975	36	ring finger protein 20
147/279	Q96T18	BAB55092.1	Homo sapiens	Metazoa	118	901	36	unnamed protein product
147/279	Q9VRP9	NP_647989.2	Drosophila melanogaster	Metazoa	50	1044	15	CG10542-PA
279	8352.m04301	XP_473416.1	Oryza sativa	Viridiplantae	34	805	12	OSJNBb0034G17.7
279	O74563	NP_587845.1	Schizosaccharomyces pombe	Fungi	31	680	13	hypothetical protein SPCC970.10c
279	P34537	NP_498844.1	Caenorhabditis elegans	Metazoa	94	834	28	ring finger protein 40 (97.1 kD) (3J451)
279	Q07457	NP_010209.1	Saccharomyces cerevisiae	Fungi	163	700	37	Bre1p
289	8351.m01894	XP_465166.1	Oryza sativa	Viridiplantae	256	1738	17	putative guanylate binding protein
289	8353.m04334	not in GenBank	Oryza sativa	Viridiplantae	340	1142	33	gene_id:MCL19.12
289	P32455	NP_002044.1	Homo sapiens	Metazoa	85	592	14	guanylate binding protein 1, interferon-inducible, 67kD
289	P32456	NP_004111.2	Homo sapiens	Metazoa	77	591	13	guanylate binding protein 2, interferon-inducible
289	Q61107	NP_061204.2	Mus musculus	Metazoa	58	620	13	guanylate nucleotide binding protein 4
289	Q61594	NP_032646.1	Mus musculus	Metazoa	104	623	16	macrophage activation 2
289	Q8BTS3	NP_766365.1	Mus musculus	Metazoa	107	619	17	hypothetical protein LOC236573
289	Q8BU48	NP_663520.1	Mus musculus	Metazoa	55	638	13	hypothetical protein LOC229900
289	Q8CFB4	NP_705792.1	Mus musculus	Metazoa	95	590	16	guanylate-binding protein 5
289	Q91Z40	NP_663520.1	Mus musculus	Metazoa	55	632	13	hypothetical protein LOC229900
289	At5g46070.1	NP_199419.1	Arabidopsis thaliana	Viridiplantae	279	1060	35	guanylate-binding family protein
289	Q9H0R5	NP_060754.1	Homo sapiens	Metazoa	76	563	13	guanylate binding protein 3
289	At1g03830.1	NP_171879.1	Arabidopsis thaliana	Viridiplantae	142	991	24	guanylate-binding family protein
612	At1g76950.1	NP_565144.1	Arabidopsis thaliana	Viridiplantae	70	1103	6	zinc finger protein (PRAF1) / regulator of chromosome condensation (RCC1) family protein
612	P92021	NP_506347.2	Caenorhabditis elegans	Metazoa	665	1205	67	similar to early endosome-associated autoantigen (139.8 kD) (5N972)
612	Q15075	NP_003557.2	Homo sapiens	Metazoa	975	1411	86	early endosome antigen 1, 162kD
612	Q8BIJ7	NP_766145.1	Mus musculus	Metazoa	210	712	36	RUN and FYVE domain containing 1
612	Q8IMP2	NP_733203.1	Drosophila melanogaster	Metazoa	69	729	22	CG31064-PB, isoform B
612	Q8R4C2	NP_081701.1	Mus musculus	Metazoa	133	606	40	RUN and FYVE domain-containing 2
612	Q8WXA3	NP_060457.3	Homo sapiens	Metazoa	244	606	49	RUN and FYVE domain-containing 2
612	Q96T51	NP_079434.2	Homo sapiens	Metazoa	210	600	43	RUN and FYVE domain-containing 1
612	Q9BQS8	NP_078789.1	Homo sapiens	Metazoa	352	1478	41	FYVE and coiled-coil domain containing 1
723	8357.m03326	BAD46225.1	Oryza sativa	Viridiplantae	121	858	14	putative serine/threonine protein kinase
723	8360.m00016	not in GenBank	Oryza sativa	Viridiplantae	80	812	9	putative protein kinase
723	AAM29672	NP_741549.1	Caenorhabditis elegans	Metazoa	160	6328	7	fibronectin, type III and protein kinase and immunoglobulin-like family member (5G602)
723	O01583	NP_504599.2	Caenorhabditis elegans	Metazoa	290	1592	21	protein kinase and Protein kinase C-terminal domain and Protein kinase C, phorbol ester/diacylglycerol binding and pleckstrin-like and Citron-like (5G738)
723	O43293	NP_001339.1	Homo sapiens	Metazoa	71	454	15	death-associated protein kinase 3
723	O75116	NP_004841.2	Homo sapiens	Metazoa	263	1388	40	Rho-associated, coiled-coil containing protein kinase 2
723	O88938	NP_031734.1	Mus musculus	Metazoa	788	2055	40	citron
723	P70335	NP_033097.1	Mus musculus	Metazoa	226	1354	40	Rho-associated coiled-coil forming kinase 1
723	P70336	NP_033098.1	Mus musculus	Metazoa	250	1388	40	Rho-associated coiled-coil forming kinase 2
723	P92199	NP_491440.1	Caenorhabditis elegans	Metazoa	115	1173	24	rho-associated kinase, LEThal LET-502 (135.8 kD) (let-502)
723	Q09013	NP_004400.4	Homo sapiens	Metazoa	72	639	11	myotonic dystrophy protein kinase
723	Q12263	NP_010795.1	Saccharomyces cerevisiae	Fungi	73	1142	6	Gin4p
723	Q13464	NP_005397.1	Homo sapiens	Metazoa	457	1354	42	Rho-associated, coiled-coil containing protein kinase 1
723	Q86UQ9	NP_009105.1	Homo sapiens	Metazoa	745	2027	38	citron
723	Q86XX2	NP_055641.3	Homo sapiens	Metazoa	154	1638	20	CDC42-binding protein kinase alpha isoform A
723	Q86XX3	NP_003598.2	Homo sapiens	Metazoa	235	1719	24	CDC42-binding protein kinase alpha isoform B
723	Q8IWQ7	NP_055641.3	Homo sapiens	Metazoa	154	1638	20	CDC42-binding protein kinase alpha isoform A
723	Q8MLD8	NP_725507.1	Drosophila melanogaster	Metazoa	74	4463	2	CG18255-PC, isoform C
723	Q9HC79	NP_057365.2	Homo sapiens	Metazoa	71	898	12	TAO kinase 3
723	Q9P2I6	NP_065842.1	Homo sapiens	Metazoa	69	1005	9	TAO kinase 1
723	Q9ULU5	NP_006026.2	Homo sapiens	Metazoa	219	1760	20	CDC42-binding protein kinase beta
723	Q9VTY8	NP_648584.1	Drosophila melanogaster	Metazoa	255	1854	30	CG10522-PA
723	Q9VXE3	NP_536796.2	Drosophila melanogaster	Metazoa	219	1390	33	CG9774-PA
723	Q9W1B0	NP_523837.2	Drosophila melanogaster	Metazoa	119	1637	12	CG4012-PA
723	sll0776	NP_442655.1	Synechocystis sp. PCC6803	Prokaryote	92	505	18	eukaryotic protein kinase
754	P34237	NP_012742.1	Saccharomyces cerevisiae	Fungi	164	679	39	Coy1p
754/953	8360.m04510	XP_469509.1	Oryza sativa	Viridiplantae	241	687	49	putative CCAAT displacement protein
754/953	At3g18480.1	NP_566611.1	Arabidopsis thaliana	Viridiplantae	119	689	42	CCAAT displacement protein-related / CDP-related
754/953	Q13948	NP_852477.1	Homo sapiens	Metazoa	298	678	55	CCAAT displacement protein isoform c
754/953	Q91WN6	NP_941004.1	Mus musculus	Metazoa	257	678	50	CCAAT displacement protein isoform b
953	O59795	NP_587840.1	Schizosaccharomyces pombe	Fungi	145	633	51	hypothetical protein SPCC364.04c
