# Supplementary material for: Coiled-coil protein composition of 22 proteomes – differences and common themes in subcellular infrastructure and traffic control
Source: BMC Evol Biol. 2005 Nov 16;5:66. doi: 10.1186/1471-2148-5-66 (PMC1322226; doi:10.1186/1471-2148-5-66)
Supplement: Additional file 4 — Yeast clusters Table S18: Protein information and prediction data for sequences in yeast clusters with two species (Saccharomyces cerevisiae and Schizosaccharomyces pombe) represented. Sequence IDs correspond to the EBI identifiers in the downloaded FASTA files. Max. Coil Length, longest coiled-coil domain in the protein sequence; Coil Coverage, percent of sequence predicted to be in a coiled-coil. Open file with Microsoft Excel. [file 1471-2148-5-66-S4.xls]

## Sheet: protein details
Table S16: yeast-specific clusters
cluster ID	sequence ID	species	max coil length	sequence length	coiled-coil coverage	description
139	P17065	S. cerevisiae	134	759	17	SEC2_YEAST (P17065) Protein transport protein SEC2
139	O13930	S. pombe	135	527	25	O13930 (O13930) Hypothetical serine-rich protein
193	P53935	S. cerevisiae	135	1240	10	YNJ1_YEAST (P53935) Hypothetical 141.5 kDa protein in YPT53-RHO2 intergenic region
193	Q09863	S. pombe	183	1085	16	YAFA_SCHPO (Q09863) Hypothetical protein C29E6.10c in chromosome I
349	P23201	S. cerevisiae	96	1466	6	SPA2_YEAST (P23201) SPA2 protein
349	O42869	S. pombe	76	659	11	O42869 (O42869) Hypothetical protein
400	O94382	S. pombe	81	544	14	O94382 (O94382) Hypothetical 62.3 kDa protein C29A10.03C in chromosome II
400	Q12495	S. cerevisiae	84	606	13	CAC1_YEAST (Q12495) Chromatin assembly factor 1 p90 subunit (CAF-1 90 kDa subunit)
625	P40957	S. cerevisiae	102	749	34	MAD1_YEAST (P40957) Spindle assembly checkpoint component MAD1 (Mitotic MAD1 protein)
625	P87169	S. pombe	236	689	47	P87169 (P87169) Spindle-related protein C3D6.04c
670	Q12315	S. cerevisiae	96	538	17	GLE1_YEAST (Q12315) RNA export factor GLE1
670	O94652	S. pombe	71	480	14	O94652 (O94652) Putative RNA export factor
771	Q9P3W6	S. pombe	33	468	18	Q9P3W6 (Q9P3W6) Similar to yeast nuclear segregation protein Bfr1 involved in mitosis
771	P38934	S. cerevisiae	63	470	27	BFR1_YEAST (P38934) Nuclear segregation protein BFR1
1030	Q12234	S. cerevisiae	245	484	50	Q12234 (Q12234) Chromosome XV reading frame ORF YOR216C
1030	O42903	S. pombe	228	401	56	O42903 (O42903) Hypothetical 46.2 kDa protein C119.12 in chromosome II
