# Supplementary material for: Coiled-coil protein composition of 22 proteomes – differences and common themes in subcellular infrastructure and traffic control
Source: BMC Evol Biol. 2005 Nov 16;5:66. doi: 10.1186/1471-2148-5-66 (PMC1322226; doi:10.1186/1471-2148-5-66)
Supplement: Additional file 5 — Small mammalian clusters; supplement to Table 9. Table S16: Protein information and prediction data for sequences in mammalian clusters with two species (mouse, human) represented and less than 10 sequences per cluster. Sequence IDs correspond to the EBI identifiers in the downloaded FASTA files. Max. Coil Length, longest coiled-coil domain in the protein sequence; Coil Coverage, percent of sequence predicted to be in a coiled-coil. Open file with Microsoft Excel. [file 1471-2148-5-66-S5.xls]

## Sheet: protein details
Table S17: mammalian-specific clusters (two species, less than 10 sequences per cluster)
Cluster ID	sequence ID	species	max coil length	sequence length	coiled-coil coverage	description
5	(Q9BWT7)	human	155	1032	19	CARA_HUMAN (Q9BWT7) Caspase recruitment domain protein 10 (CARD-containing MAGUK protein 3)
5	(Q9BXL7)	human	79	1147	13	CARB_HUMAN (Q9BXL7) Caspase recruitment domain protein 11 (CARD-containing MAGUK protein 3)
5	(P58660)	mouse	147	1021	18	CARA_MOUSE (P58660) Caspase recruitment domain protein 10 (Bcl10-interacting MAGUK protein)
5	(Q9BXL6)	human	114	1004	13	CARE_HUMAN (Q9BXL6) Caspase recruitment domain protein 14 (CARD-containing MAGUK protein 2)
5	(Q8CIS0)	mouse	178	1159	15	Q8CIS0 (Q8CIS0) Caspase recruitment domain family member 11
5	(Q99KF0)	mouse	41	999	10	CARE_MOUSE (Q99KF0) Caspase recruitment domain protein 14 (Bcl10-interacting MAGUK protein 2
5	(Q8TES3)	human	79	1171	13	Q8TES3 (Q8TES3) FLJ00120 protein (Fragment)
5	(Q9H257)	human	111	536	26	CAR9_HUMAN (Q9H257) Caspase recruitment domain protein 9 (hCARD9)
32	(Q8TEB3)	human	90	1079	12	Q8TEB3 (Q8TEB3) Hypothetical protein FLJ23707
32	(Q8IVL0)	human	87	2385	4	Q8IVL0 (Q8IVL0) Steerin3 protein
32	(Q8CH77)	mouse	80	1875	6	Q8CH77 (Q8CH77) Neuron navigator 1
32	(Q8BUT5)	mouse	80	827	9	Q8BUT5 (Q8BUT5) Hypothetical serine-rich region/treacher collins syndrome protein treacle c
32	(Q9Y2E7)	human	87	988	12	Q9Y2E7 (Q9Y2E7) Hypothetical protein KIAA0938
32	(Q8IVL1)	human	90	2488	5	Q8IVL1 (Q8IVL1) Steerin2 protein
32	(Q8TDF0)	human	90	2429	5	Q8TDF0 (Q8TDF0) Retinoic acid inducible in neuroblastoma cells RAINB1
32	(Q8NEY1)	human	80	1877	6	Q8NEY1 (Q8NEY1) Neuron navigator 1
198	(Q14134)	human	76	588	12	Q14134 (Q14134) Ataxia-TELANGIECTASIA group D-associated protein (TRIPARTITE motif protein)
198	(Q9BZY7)	human	76	570	13	Q9BZY7 (Q9BZY7) Tripartite motif protein TRIM29 beta
198	(Q8R2Q0)	mouse	73	587	12	Q8R2Q0 (Q8R2Q0) Similar to tripartite motif-containing 29
198	(Q96AA9)	human	76	588	12	Q96AA9 (Q96AA9) Hypothetical protein
198/429	(Q9HCR1)	human	97	842	15	Q9HCR1 (Q9HCR1) Interferon-responsive finger protein 1 long form
429	(Q8TD96)	human	75	229	32	Q8TD96 (Q8TD96) RNF35
429	(Q9HCR0)	human	97	270	35	Q9HCR0 (Q9HCR0) Interferon-responsive finger protein 1 short form
429	(Q8R096)	mouse	79	290	27	Q8R096 (Q8R096) Similar to tripartite motif-containing 15
4	(O60299)	human	162	673	24	Y552_HUMAN (O60299) Hypothetical protein KIAA0552
4	(Q96J79)	human	51	644	13	Q96J79 (Q96J79) LAPSER1
4	(Q9Y5V7)	human	79	573	21	Q9Y5V7 (Q9Y5V7) FEZ1
4	(Q96JL2)	human	51	673	13	Q96JL2 (Q96JL2) Hypothetical protein KIAA1813 (Fragment)
4	(Q8IXX8)	human	116	627	18	Q8IXX8 (Q8IXX8) Similar to KIAA0552 gene product
4	(Q9Y250)	human	79	596	20	Q9Y250 (Q9Y250) FEZ1
4	(Q9Y5W0)	human	63	537	19	Q9Y5W0 (Q9Y5W0) FEZ1
34	(Q8TEQ2)	human	86	1326	11	Q8TEQ2 (Q8TEQ2) FLJ00141 protein (Fragment)
34	(Q8K1N2)	mouse	102	1249	17	Q8K1N2 (Q8K1N2) Hypothetical protein
34	(Q8BZE3)	mouse	71	565	25	Q8BZE3 (Q8BZE3) Hypothetical serine-rich region containing protein (Fragment)
34	(O75133)	human	86	1384	10	O75133 (O75133) Hypothetical protein KIAA0638 (Fragment)
34	(Q8NC75)	human	62	613	17	Q8NC75 (Q8NC75) Hypothetical protein FLJ90437
34	(Q8NCU5)	human	71	1210	15	Q8NCU5 (Q8NCU5) Hypothetical protein
34	(Q8NAB1)	human	100	787	17	Q8NAB1 (Q8NAB1) Hypothetical protein FLJ35677 (Fragment)
174	(Q8VHG2)	mouse	61	891	12	Q8VHG2 (Q8VHG2) Angiomotin
174	(Q9Y2J4)	human	195	859	26	Q9Y2J4 (Q9Y2J4) Hypothetical protein KIAA0989 (Fragment)
174	(Q9D4H4)	mouse	126	882	14	Q9D4H4 (Q9D4H4) 4932416D09Rik protein
174	(Q8IY63)	human	157	956	16	Q8IY63 (Q8IY63) Similar to angiomotin like 1
174	(Q8K371)	mouse	195	772	30	Q8K371 (Q8K371) Similar to angiomotin like 2
174	(Q8TEN8)	human	124	612	20	Q8TEN8 (Q8TEN8) FLJ00155 protein (Fragment)
174	(Q9HD27)	human	137	675	23	Q9HD27 (Q9HD27) Angiomotin (Hypothetical protein KIAA1071)
249	(Q9JJG0)	mouse	187	1035	18	TAC2_MOUSE (Q9JJG0) Transforming acidic coiled-coil-containing protein 2
249	(Q99KQ6)	mouse	188	598	31	Q99KQ6 (Q99KQ6) Similar to transforming, acidic coiled-coil containing protein 2
249	(Q86WG6)	human	192	2948	6	Q86WG6 (Q86WG6) Transforming acidic coiled coil 2, long isoform
249	(O95359)	human	192	1026	18	TAC2_HUMAN (O95359) Transforming acidic coiled-coil-containing protein 2 (Anti Zuai-1)
249/477	(O75410)	human	188	805	23	TAC1_HUMAN (O75410) Transforming acidic coiled-coil-containing protein 1
249/477	(Q86YG7)	human	188	731	25	Q86YG7 (Q86YG7) Similar to transforming, acidic coiled-coil containing protein 1
477	(Q8NEY7)	human	188	368	51	Q8NEY7 (Q8NEY7) Gastric cancer antigen Ga55 (Fragment)
662	(Q9Y228)	human	56	531	16	Q9Y228 (Q9Y228) Hypothetical protein
662	(Q8C0G2)	mouse	78	513	24	Q8C0G2 (Q8C0G2) BM282D4.3.1
662/999	(Q9HCH1)	human	279	690	58	Q9HCH1 (Q9HCH1) Hypothetical protein KIAA1601 (Fragment)
999	(Q9Y681)	human	279	452	61	Q9Y681 (Q9Y681) SLAP-2 homolog
999	(Q9EQ03)	mouse	144	359	60	Q9EQ03 (Q9EQ03) Sarcolemmal associated protein 1
999	(Q9H297)	human	283	359	78	Q9H297 (Q9H297) Sarcolemmal associated protein 1
999	(Q8VC86)	mouse	280	459	67	Q8VC86 (Q8VC86) Similar to sarcolemma associated protein
729	(Q9EQF9)	mouse	145	819	45	Q9EQF9 (Q9EQF9) Rabaptin-5gamma
729	(Q15276)	human	144	862	51	Q15276 (Q15276) Rabaptin-5
729	(Q9JI94)	mouse	115	822	48	Q9JI94 (Q9JI94) Rabaptin-5delta
729	(O95369)	human	144	829	47	O95369 (O95369) Rabaptin-4
729	(Q91WG2)	mouse	78	490	30	Q91WG2 (Q91WG2) Similar to Fos-related antigen
729	(Q9H5N1)	human	73	538	24	Q9H5N1 (Q9H5N1) Hypothetical protein FLJ23282
729	(O35551)	mouse	145	862	50	O35551 (O35551) Mouse RABAPTIN-5 (NEUROCRESCIN)
811	(O60562)	human	167	719	46	O60562 (O60562) Hook2 protein
811	(Q8BW57)	mouse	263	603	64	Q8BW57 (Q8BW57) Golgi-associated microtubule-binding protein HOOK3 homolog (Fragment)
811	(Q8BY47)	mouse	169	716	46	Q8BY47 (Q8BY47) HOOK2 protein homolog
811	(Q8K454)	mouse	179	728	55	Q8K454 (Q8K454) Hook1 protein
811	(Q9BY13)	human	264	718	52	Q9BY13 (Q9BY13) Golgi-associated microtubule-binding protein HOOK3
811	(O60561)	human	180	728	56	O60561 (O60561) Hook1 protein
811	(Q8BY41)	mouse	136	282	48	Q8BY41 (Q8BY41) Golgi-associated microtubule-binding protein HOOK3 homolog (Fragment)
963	(Q9Z2Y3)	mouse	128	366	34	HOM1_MOUSE (Q9Z2Y3) Homer protein homolog 1 (VASP/Ena related gene upregulated during seizures)
963	(Q99JP6)	mouse	55	356	26	HOM3_MOUSE (Q99JP6) Homer protein homolog 3 (Homer-3)
963	(Q86YM7)	human	139	354	39	HOM1_HUMAN (Q86YM7) Homer protein homolog 1
963	(Q9NSC1)	human	59	325	34	Q9NSC1 (Q9NSC1) Homer-3B protein
963	(Q9NSB8)	human	114	354	32	HOM2_HUMAN (Q9NSB8) Homer protein homolog 2 (Homer-2)
963	(Q9QWW1)	mouse	114	354	32	HOM2_MOUSE (Q9QWW1) Homer protein homolog 2 (Homer-2) (VASP/Ena related gene upregulated during seizures)
963	(Q9NSC5)	human	63	361	32	HOM3_HUMAN (Q9NSC5) Homer protein homolog 3 (Homer-3)
93	(Q9UH61)	human	132	2096	35	Q9UH61 (Q9UH61) Ninein
93	(Q9C014)	human	122	2029	31	Q9C014 (Q9C014) Ninein isotype 1
93	(Q9C012)	human	122	2073	32	Q9C012 (Q9C012) Ninein isotype 3
93	(Q61043)	mouse	118	2168	31	Q61043 (Q61043) Ninein
93	(Q9HCK7)	human	132	1313	38	Q9HCK7 (Q9HCK7) Hypothetical protein KIAA1565 (Fragment)
93	(Q9HBY5)	human	122	573	43	Q9HBY5 (Q9HBY5) Ninein centrosomal protein (Ninein centrosomal protein isoform A)
97	(Q9QY47)	mouse	74	699	10	Q9QY47 (Q9QY47) DACH protein
97	(Q9QYB2)	mouse	74	751	9	Q9QYB2 (Q9QYB2) Dachshund
97	(Q9UI36)	human	73	706	10	Q9UI36 (Q9UI36) Dachshund (BA360I23.1.1) (Isoform 1)
97	(Q96SG3)	human	73	424	17	Q96SG3 (Q96SG3) BA360I23.1.2 (Dachshund (Drosophila) homolog (Isoform 2)) (Fragment)
97	(Q96NX9)	human	76	599	12	Q96NX9 (Q96NX9) Dachshund 2
97	(Q925Q8)	mouse	78	634	12	Q925Q8 (Q925Q8) Dachshund-like protein DACH2
203	(Q7Z5V0)	human	100	762	13	Q7Z5V0 (Q7Z5V0) Hypothetical protein
203	(Q8C431)	mouse	131	583	22	Q8C431 (Q8C431) Epidermal growth factor receptor pathway substrate 15
203	(P42567)	mouse	148	897	16	EP15_MOUSE (P42567) Epidermal growth factor receptor substrate 15 (Protein Eps15) (AF-1p protein)
203	(Q60902)	mouse	183	907	20	Q60902 (Q60902) Eps15R protein
203	(Q9UBC2)	human	184	864	21	Q9UBC2 (Q9UBC2) Epidermal growth factor receptor substrate EPS15R
203	(P42566)	human	148	896	16	EP15_HUMAN (P42566) Epidermal growth factor receptor substrate 15 (Protein Eps15) (AF-1p protein)
457	(Q9H090)	human	137	691	42	Q9H090 (Q9H090) Hypothetical protein KIAA1536
457	(Q8CGU1)	mouse	95	691	30	Q8CGU1 (Q8CGU1) Coiled-coil transcriptional coactivator
457	(Q13311)	human	129	747	21	Q13311 (Q13311) Tax1-binding protein TXBP151
457	(Q91YT6)	mouse	132	814	25	Q91YT6 (Q91YT6) RIKEN cDNA 1200003J11 gene
457	(Q13137)	human	200	446	44	Q13137 (Q13137) NDP52 (Nuclear domain 10 protein)
457	(Q9BQG5)	human	129	789	19	Q9BQG5 (Q9BQG5) Hypothetical protein
518	(Q9JJG2)	mouse	98	596	34	Q9JJG2 (Q9JJG2) Brain cDNA, clone MNCb-2622, similar to AB033102 KIAA1276 protein (Homo sapiens)
518	(Q9ULE4)	human	139	1068	42	Q9ULE4 (Q9ULE4) Hypothetical protein KIAA1276 (Fragment)
518/727	(Q9D5H9)	mouse	107	419	45	Q9D5H9 (Q9D5H9) 4930438C08Rik protein
727	(Q8NB25)	human	233	1020	52	CF60_HUMAN (Q8NB25) Hypothetical protein C6orf60
727	(Q7Z323)	human	233	971	57	Q7Z323 (Q7Z323) Hypothetical protein DKFZp686A21204
727	(Q9ULE4)	human	139	1068	42	Q9ULE4 (Q9ULE4) Hypothetical protein KIAA1276 (Fragment)
666	(Q99972)	human	74	504	14	MYOC_HUMAN (Q99972) Myocilin precursor (Trabecular meshwork-induced glucocorticoid response protein)
666	(Q8BU90)	mouse	60	496	17	Q8BU90 (Q8BU90) Hypothetical olfactomedin-like domain containing protein
666	(O70624)	mouse	70	490	14	MYOC_MOUSE (O70624) Myocilin precursor (Trabecular meshwork-induced glucocorticoid response protein)
666/794	(Q9NRN5)	human	72	406	17	OLFL_HUMAN (Q9NRN5) Olfactomedin-like protein precursor (HNOEL-iso) (UNQ663/PRO1294)
666/794	(Q99K37)	mouse	72	406	17	Q99K37 (Q99K37) Similar to HNOEL-iso protein
794	(Q8NBJ2)	human	72	287	25	Q8NBJ2 (Q8NBJ2) Hypothetical protein NT2RP3000638
1039	(Q9GZM8)	human	141	345	40	Q9GZM8 (Q9GZM8) Mitosin-associated protein MITAP1 (Nudel) (Endooligopeptidase A)
1039	(Q9CZA6)	mouse	164	344	47	Q9CZA6 (Q9CZA6) 2810027M15Rik protein (LIS1-interacting protein NUDE) (Similar to nuclear distribution gene E-like)
1039	(Q86T80)	human	141	353	39	Q86T80 (Q86T80) Hypothetical protein DKFZp451M0318 (Fragment)
1039	(Q9D0Q4)	mouse	141	315	44	Q9D0Q4 (Q9D0Q4) 2600006O07Rik protein (Similar to nuclear distribution gene E-like)
1039	(Q9NXR1)	human	165	335	49	Q9NXR1 (Q9NXR1) Hypothetical protein FLJ20101 (LIS1-interacting protein NUDE1, rat homolog)
1039	(Q9ERR1)	mouse	141	345	40	Q9ERR1 (Q9ERR1) NudeL
212	(P35711)	human	71	763	12	SOX5_HUMAN (P35711) Transcription factor SOX-5
212	(P35712)	human	78	828	9	SOX6_HUMAN (P35712) Transcription factor SOX-6
212	(P40645)	mouse	78	827	9	SOX6_MOUSE (P40645) Transcription factor SOX-6 (SOX-LZ)
212	(Q86VX7)	human	78	841	9	Q86VX7 (Q86VX7) SOX6 protein
212	(P35710)	mouse	71	763	13	SOX5_MOUSE (P35710) Transcription factor SOX-5
215	(P12755)	human	117	728	16	SKI_HUMAN (P12755) Ski oncogene (C-ski)
215	(P12757)	human	130	684	19	SKIL_HUMAN (P12757) Ski-like protein SKIL (Ski-related oncogene)
215	(Q8VIL5)	mouse	115	725	15	Q8VIL5 (Q8VIL5) Ski proto-oncogene
215	(Q60979)	mouse	145	674	21	Q60979 (Q60979) SKI-like protein SKIL (SKI/SNO related protein)
215	(Q60665)	mouse	53	629	15	SKIL_MOUSE (Q60665) Ski-related oncogene SNO isoform SNON1/DE3
325	(Q9CU41)	mouse	50	437	28	Q9CU41 (Q9CU41) Adult male medulla oblongata cDNA, RIKEN full-length enriched library
1111	(Q8N7G3)	human	81	261	44	Q8N7G3 (Q8N7G3) Hypothetical protein FLJ25670
1111/325	(Q96N16)	human	133	626	45	Q96N16 (Q96N16) Hypothetical protein FLJ31564
1111/325	(Q8BVL9)	mouse	133	626	46	Q8BVL9 (Q8BVL9) CDNA FLJ31564 FIS
1111/325	(Q96AA8)	human	85	810	34	Y555_HUMAN (Q96AA8) Hypothetical protein KIAA0555
498	(Q8BQ32)	mouse	78	408	32	Q8BQ32 (Q8BQ32) Rab6 GTPase activating protein
498	(Q9Y6Y6)	human	78	378	31	Q9Y6Y6 (Q9Y6Y6) IDN4-GGTR8 protein
498	(O75059)	human	78	370	31	O75059 (O75059) Hypothetical protein KIAA0471
498	(Q9Y3P9)	human	80	997	13	Q9Y3P9 (Q9Y3P9) Rab6 GTPase activating protein, GAPCenA
498	(Q9Y6Y7)	human	84	256	48	Q9Y6Y7 (Q9Y6Y7) IDN4-GGTR7 protein
696	(O88443)	mouse	213	585	36	O88443 (O88443) SWAP-70
696	(Q8C2K1)	mouse	205	630	32	Q8C2K1 (Q8C2K1) Differentially expressed in FDCP 6 (SWAP-70-like adapter of T-cells)
696	(Q9H4E7)	human	205	631	32	Q9H4E7 (Q9H4E7) Def-6 protein
696	(Q96IA6)	human	180	593	30	Q96IA6 (Q96IA6) Similar to differentially expressed in FDCP (Mouse homolog) 6 (Fragment)
696	(O75135)	human	224	603	37	O75135 (O75135) Hypothetical protein KIAA0640 (SWAP-70 homolog) (Fragment)
703	(Q86UP2)	human	308	1357	59	KTN1_HUMAN (Q86UP2) Kinectin (Kinesin receptor) (CG-1 antigen)
703	(Q61595)	mouse	312	1327	59	Q61595 (Q61595) Kinectin
703	(Q8CG61)	mouse	151	445	63	Q8CG61 (Q8CG61) Kinectin (Fragment)
703	(Q8CG63)	mouse	151	427	61	Q8CG63 (Q8CG63) Kinectin (Fragment)
703	(Q8CG60)	mouse	183	473	72	Q8CG60 (Q8CG60) Kinectin (Fragment)
947	(Q8BIV5)	mouse	115	382	30	Q8BIV5 (Q8BIV5) Antigen NY-CO-3 homolog
947	(Q8K0I8)	mouse	112	359	31	Q8K0I8 (Q8K0I8) Similar to RIKEN cDNA C330016H24 gene
947	(Q96C92)	human	111	354	31	Q96C92 (Q96C92) Similar to RIKEN cDNA C330016H24 gene
947	(Q9D5W1)	mouse	112	374	29	Q9D5W1 (Q9D5W1) C330016H24Rik protein
947	(O60525)	human	111	192	57	O60525 (O60525) Antigen NY-CO-3 (Fragment)
63	(P97500)	mouse	72	1188	6	P97500 (P97500) Zinc finger protein Png-1
63	(Q9UPP6)	human	72	1154	6	Q9UPP6 (Q9UPP6) Hypothetical protein KIAA1106 (Fragment)
63	(Q8CHB4)	mouse	72	1211	5	Q8CHB4 (Q8CHB4) MKIAA1106 protein (Fragment)
63	(Q9UL68)	human	72	1192	6	Q9UL68 (Q9UL68) Myelin transcription factor 1-like
70	(Q9BWE8)	human	120	1193	15	Q9BWE8 (Q9BWE8) Mitotic spindle coiled-coil related protein
70	(O95213)	human	38	1120	10	O95213 (O95213) Coiled-coil related protein DEEPEST (Mitotic spindle-associated protein p126
70	(Q8CH61)	mouse	127	1165	20	Q8CH61 (Q8CH61) MAP126
70	(Q96R06)	human	38	1193	10	Q96R06 (Q96R06) Mitotic spindle associated protein
115	(Q9P204)	human	212	884	23	Q9P204 (Q9P204) Hypothetical protein KIAA1524 (Fragment)
115	(Q8TCG1)	human	212	905	23	Q8TCG1 (Q8TCG1) Hypothetical protein
115	(Q8BWY9)	mouse	113	930	19	Q8BWY9 (Q8BWY9) P90 autoantigen homolog
115	(Q96PI2)	human	212	905	23	Q96PI2 (Q96PI2) P90 autoantigen
138	(Q8C8B8)	mouse	76	619	12	Q8C8B8 (Q8C8B8) Similar to KIAA0374 (Fragment)
138	(Q9NX95)	human	83	595	13	KE72_HUMAN (Q9NX95) Protein KIAA1472
138	(Q8BHS8)	mouse	83	665	12	Q8BHS8 (Q8BHS8) Similar to hypothetical protein KIAA1472
138	(O15079)	human	80	538	14	SNPH_HUMAN (O15079) Syntaphilin
149	(Q9C0B0)	human	80	818	9	Q9C0B0 (Q9C0B0) Hypothetical protein KIAA1753 (Fragment)
149	(Q9DBK4)	mouse	81	239	33	Q9DBK4 (Q9DBK4) 1300004G08Rik protein
149	(Q9H9P5)	human	79	232	34	Q9H9P5 (Q9H9P5) Hypothetical protein FLJ12623
149	(Q9BWL5)	human	79	229	34	Q9BWL5 (Q9BWL5) Hypothetical protein
238	(Q9NTB2)	human	90	309	57	Q9NTB2 (Q9NTB2) Hypothetical protein (Fragment)
788	(Q9H289)	human	106	546	32	Q9H289 (Q9H289) Serologically defined breast cancer antigen NY-BR-15 (Fragment)
788/238	(Q9H828)	human	140	762	35	Q9H828 (Q9H828) Hypothetical protein FLJ13976
788/238	(Q8BMK0)	mouse	147	761	28	Q8BMK0 (Q8BMK0) Similar to CDNA FLJ13976 FIS
290	(Q8C493)	mouse	63	324	28	Q8C493 (Q8C493) Adenomatosis polyposis coli
290	(Q61315)	mouse	63	2845	3	APC_MOUSE (Q61315) Adenomatous polyposis coli protein (APC protein) (mAPC)
290	(Q9Z1K7)	mouse	54	2274	3	Q9Z1K7 (Q9Z1K7) APC2 protein
290	(O95996)	human	53	2303	3	O95996 (O95996) APCL protein
459	(Q96JP6)	human	111	2813	3	Q96JP6 (Q96JP6) Guanine nucleotide exchange factor Lbc
459	(Q8K227)	mouse	82	497	16	Q8K227 (Q8K227) Similar to Rho-specific guanine nucleotide exchange factor p114 (Fragment)
459	(Q96P79)	human	113	2817	4	Q96P79 (Q96P79) A-kinase anchoring protein
459	(O60274)	human	73	1050	6	O60274 (O60274) Hypothetical protein KIAA0521 (Fragment)
483	(Q9HCQ3)	human	180	759	52	Q9HCQ3 (Q9HCQ3) Sperm antigen
483	(Q8WU84)	human	180	1020	37	Q8WU84 (Q8WU84) Hypothetical protein (Fragment)
483	(Q8BKR3)	mouse	152	575	45	Q8BKR3 (Q8BKR3) Similar to sperm antigen (Fragment)
483	(Q8BL39)	mouse	129	510	39	Q8BL39 (Q8BL39) Similar to sperm antigen (Fragment)
532	(Q9DCD5)	mouse	115	539	21	Q9DCD5 (Q9DCD5) 0610041D19Rik protein
532	(Q9BUH8)	human	74	593	12	Q9BUH8 (Q9BUH8) Hypothetical protein
532	(Q9H7V7)	human	89	547	16	Q9H7V7 (Q9H7V7) Hypothetical protein FLJ14207
532	(Q9P282)	human	73	645	11	Q9P282 (Q9P282) Hypothetical protein KIAA1446 (Fragment)
575	(Q01850)	human	71	443	16	CDR2_HUMAN (Q01850) Cerebellar degeneration-related protein 2
575	(Q15175)	human	77	535	14	Q15175 (Q15175) Paraneoplastic antigen (Fragment)
575	(Q86X02)	human	77	459	26	Q86X02 (Q86X02) Similar to cerebellar degeneration-related 2
575	(P97817)	mouse	73	455	16	P97817 (P97817) Cdr2 protein
734	(Q9WTX8)	mouse	237	717	62	Q9WTX8 (Q9WTX8) Mitotic checkpoint protein isoform MAD1a (Mitotic arrest deficient 1-like 1)
734	(Q13312)	human	204	803	45	Q13312 (Q13312) TXBP181
734	(Q9WTX9)	mouse	237	514	74	Q9WTX9 (Q9WTX9) Mitotic checkpoint protein isoform MAD1b
734	(Q9Y6D9)	human	205	718	50	Q9Y6D9 (Q9Y6D9) Mitotic checkpoint protein isoform MAD1a
766	(Q9ULJ1)	human	104	696	41	Q9ULJ1 (Q9ULJ1) Hypothetical protein KIAA1229 (Fragment)
766	(Q8VDY5)	mouse	205	546	63	Q8VDY5 (Q8VDY5) Similar to RIKEN cDNA 4733401D09 gene
766	(Q9D647)	mouse	205	589	58	Q9D647 (Q9D647) 4733401D09Rik protein
766	(Q9D478)	mouse	276	642	65	Q9D478 (Q9D478) 4733401D09Rik protein
803	(Q9CSY1)	mouse	48	337	38	Q9CSY1 (Q9CSY1) 1700029H06Rik protein (Fragment)
803	(Q9D9T5)	mouse	65	345	29	Q9D9T5 (Q9D9T5) 1700029H06Rik protein
803	(Q8BKE9)	mouse	51	361	40	Q8BKE9 (Q8BKE9) Capillary morphogenesis protein-1 homolog (Fragment)
803	(Q96LB3)	human	70	600	37	Q96LB3 (Q96LB3) Capillary morphogenesis protein-1
821	(Q9D4J4)	mouse	92	473	31	Q9D4J4 (Q9D4J4) 4931428M20Rik protein
821	(Q9BVF9)	human	93	500	36	Q9BVF9 (Q9BVF9) Similar to KIAA0092 gene product
821	(Q9D5W5)	mouse	92	500	29	Q9D5W5 (Q9D5W5) 3110002L15Rik protein
821	(Q14704)	human	93	474	38	Q14704 (Q14704) Hypothetical protein KIAA0092
833	(Q8BG89)	mouse	86	408	21	Q8BG89 (Q8BG89) Similar to KIAA0844 protein
833	(O94930)	human	79	407	19	O94930 (O94930) Hypothetical protein KIAA0844
833	(Q8BK39)	mouse	86	332	25	Q8BK39 (Q8BK39) Similar to KIAA0844 protein
833	(Q8BXT2)	mouse	86	408	21	Q8BXT2 (Q8BXT2) Similar to KIAA0844 protein
946	(Q96CV9)	human	106	577	48	Q96CV9 (Q96CV9) Tumor necrosis factor alpha-inducible cellular protein containing leucine z
946/1028	(O88522)	mouse	100	412	46	NEMO_MOUSE (O88522) NF-kappaB essential modulator (NEMO) (NF-kappaB essential modifier)
946/1028	(Q8VC91)	mouse	99	411	46	Q8VC91 (Q8VC91) Hypothetical protein (Unknown EST)
1028	(Q9Y6K9)	human	99	419	46	NEMO_HUMAN (Q9Y6K9) NF-kappaB essential modulator (NEMO) (NF-kappaB essential modifier)
1015	(Q8TAY9)	human	98	310	31	Q8TAY9 (Q8TAY9) Similar to rat myomegalin
1015	(Q9CUY5)	mouse	192	294	65	Q9CUY5 (Q9CUY5) 2900018K03Rik protein (Fragment)
1015	(Q8TBR0)	human	98	177	55	Q8TBR0 (Q8TBR0) Similar to phosphodiesterase 4D interacting protein (myomegalin)
1015	(Q9BRV1)	human	98	185	52	Q9BRV1 (Q9BRV1) Similar to rat myomegalin
38	(Q8R4A0)	mouse	222	1203	29	Q8R4A0 (Q8R4A0) Translocated promoter region protein (Fragment)
38	(Q921B9)	mouse	346	1200	70	Q921B9 (Q921B9) Nuclear pore complex-associated protein Tpr (Fragment)
38	(P12270)	human	296	2349	49	TPR_HUMAN (P12270) Nucleoprotein TPR
74	(Q9CZX2)	mouse	58	791	25	Q9CZX2 (Q9CZX2) 2610507L03Rik protein
74	(Q96ST8)	human	71	536	37	Q96ST8 (Q96ST8) Hypothetical protein FLJ14640
74	(Q8C127)	mouse	56	768	25	Q8C127 (Q8C127) Similar to CDNA FLJ14640 FIS
80	(Q99PB3)	mouse	52	1987	6	Q99PB3 (Q99PB3) Mage-d3
80	(Q63850)	mouse	77	526	14	NU62_MOUSE (Q63850) Nuclear pore glycoprotein p62 (62 kDa nucleoporin)
80	(P37198)	human	78	522	14	NU62_HUMAN (P37198) Nuclear pore glycoprotein p62 (62 kDa nucleoporin)
116	(O15061)	human	81	1565	7	DMN_HUMAN (O15061) Desmuslin
116/352	(Q9R0C4)	mouse	85	1821	7	Q9R0C4 (Q9R0C4) Intermediate filament protein nestin
352	(P48681)	human	95	1618	8	NEST_HUMAN (P48681) Nestin
135	(Q8CDI6)	mouse	323	1109	47	Q8CDI6 (Q8CDI6) Hypothetical protein
135	(Q8N7D4)	human	108	412	43	Q8N7D4 (Q8N7D4) Hypothetical protein FLJ25770
135	(Q8N7E3)	human	72	424	28	Q8N7E3 (Q8N7E3) Hypothetical protein FLJ25734
160	(Q8CC56)	mouse	79	714	11	Q8CC56 (Q8CC56) Hypothetical RING finger containing protein
160	(Q8BFU3)	mouse	79	668	11	Q8BFU3 (Q8BFU3) Hypothetical RING finger containing protein
160	(P53804)	human	72	2025	3	TTC3_HUMAN (P53804) Tetratricopeptide repeat protein 3 (TPR repeat protein D)
235	(Q8TED9)	human	77	792	9	Q8TED9 (Q8TED9) FLJ00258 protein (Fragment)
235	(Q9HBY1)	human	88	730	12	Q9HBY1 (Q9HBY1) Actin filament associated protein
235	(Q8BZI0)	mouse	79	768	10	Q8BZI0 (Q8BZI0) Weakly similar to actin filament associated protein
251	(Q9Y6A5)	human	87	838	19	TAC3_HUMAN (Q9Y6A5) Transforming acidic coiled-coil-containing protein 3 (ERIC-1)
251	(Q9ET42)	mouse	76	558	21	Q9ET42 (Q9ET42) ERIC1
251	(Q9JJ11)	mouse	76	631	19	TAC3_MOUSE (Q9JJ11) Transforming acidic coiled-coil containing protein 3 (ARNT interacting protein)
259	(Q8BI79)	mouse	67	1192	14	Q8BI79 (Q8BI79) Weakly similar to KIAA1640 protein
259	(Q8BI59)	mouse	38	1137	8	Q8BI59 (Q8BI59) Weakly similar to KIAA1640 protein
259	(Q9HCD2)	human	38	940	18	Q9HCD2 (Q9HCD2) Hypothetical protein KIAA1640 (Fragment)
341	(O95676)	human	81	519	15	O95676 (O95676) Filensin (Fragment)
341	(O54770)	mouse	94	669	24	O54770 (O54770) Lens fiber cell beaded-filament structure protein
341	(Q12934)	human	85	665	24	BFS1_HUMAN (Q12934) Filensin (Beaded filament structural protein 1) (Lens fiber cell beaded protein)
353	(Q9QZ84)	mouse	418	2473	52	Q9QZ84 (Q9QZ84) LEK1 (Fragment)
1155	(Q8BV30)	mouse	177	319	64	Q8BV30 (Q8BV30) Weakly similar to CENP-F kinetochore protein (Fragment)
1155/353	(P49454)	human	298	3210	58	CENF_HUMAN (P49454) CENP-F kinetochore protein (Centromere protein F) (Mitosin) (AH antigen)
366	(Q9R0L6)	mouse	44	2025	5	Q9R0L6 (Q9R0L6) Pericentriolar material-1
366	(Q91Y51)	mouse	44	2003	5	Q91Y51 (Q91Y51) Pericentriolar material gene 1 protein (Fragment)
366	(Q15154)	human	39	2024	4	Q15154 (Q15154) Pericentriol material 1
368	(Q9UPX7)	human	78	666	21	Q9UPX7 (Q9UPX7) Hypothetical protein KIAA1023 (Fragment)
368	(Q9D9U3)	mouse	87	761	16	Q9D9U3 (Q9D9U3) 1700028P05Rik protein
368	(Q9H0H7)	human	78	644	22	Q9H0H7 (Q9H0H7) Hypothetical protein
385	(Q8R0Z2)	mouse	90	598	15	Q8R0Z2 (Q8R0Z2) Similar to cytosolic ovarian carcinoma antigen 1 (Tumor-associated hydroquinone oxidase)
385	(Q8TC92)	human	102	643	15	Q8TC92 (Q8TC92) Hypothetical protein
385	(Q16206)	human	95	610	15	COV1_HUMAN (Q16206) Tumor-associated hydroquinone oxidase (tNOX) (Cytosolic ovarian carcinoma antigen 1)
389	(Q9CRV3)	mouse	68	291	30	Q9CRV3 (Q9CRV3) 3110031G15Rik protein (Fragment)
389	(Q15643)	human	319	1979	52	TRIA_HUMAN (Q15643) Thyroid receptor interacting protein 11 (TRIP-11) (Golgi-associated microtubule-binding protein)
389	(Q8BVJ9)	mouse	281	527	66	Q8BVJ9 (Q8BVJ9) Similar to golgi-associated microtubule-binding protein (Fragment)
420	(O95613)	human	126	3321	28	PCN2_HUMAN (O95613) Pericentrin 2 (Kendrin)
420	(Q7Z7C9)	human	126	3336	28	Q7Z7C9 (Q7Z7C9) Pericentrin B
420	(P48725)	mouse	219	1920	29	PCT2_MOUSE (P48725) Pericentrin 2
424	(Q8WXA6)	human	99	2316	5	Q8WXA6 (Q8WXA6) AF15q14 isoform 2
424	(Q9CYF0)	mouse	101	331	30	Q9CYF0 (Q9CYF0) 5730505K17Rik protein
424	(Q8NG31)	human	99	2342	5	Q8NG31 (Q8NG31) AF15q14
435	(Q99MZ9)	mouse	95	1173	21	Q99MZ9 (Q99MZ9) Structural protein FBF1
435	(Q96IF6)	human	69	649	33	Q96IF6 (Q96IF6) Hypothetical protein (Fragment)
435	(Q8IZ48)	human	44	830	13	Q8IZ48 (Q8IZ48) Hypothetical protein
482	(Q8N9Y0)	human	213	497	42	Q8N9Y0 (Q8N9Y0) Hypothetical protein FLJ36090
482	(Q8CAF2)	mouse	186	929	20	Q8CAF2 (Q8CAF2) Hypothetical C2 domain
482	(Q8N960)	human	145	844	17	Q8N960 (Q8N960) Hypothetical protein FLJ38327 (Fragment)
500	(Q8BMK4)	mouse	72	543	26	Q8BMK4 (Q8BMK4) Similar to P63 protein (Fragment)
500	(Q8TB01)	human	71	560	17	Q8TB01 (Q8TB01) Similar to cytoskeleton-associated protein 4 (Fragment)
500	(Q07065)	human	71	602	16	Q07065 (Q07065) P63 protein
542	(Q8N8C6)	human	73	296	34	Q8N8C6 (Q8N8C6) Hypothetical protein FLJ39660
1125	(Q8NCX0)	human	196	417	58	Q8NCX0 (Q8NCX0) Hypothetical protein
1125/542	(Q8CDI7)	mouse	193	1110	45	Q8CDI7 (Q8CDI7) Hypothetical protein
580	(Q9P2M7)	human	662	1197	63	CING_HUMAN (Q9P2M7) Cingulin
580	(P59242)	mouse	805	1191	67	CING_MOUSE (P59242) Cingulin
580	(Q7Z2L3)	human	661	1302	50	Q7Z2L3 (Q7Z2L3) Hypothetical protein KIAA1749
592	(Q8VCQ8)	mouse	76	530	14	Q8VCQ8 (Q8VCQ8) Similar to caldesmon 1
592	(Q8VD79)	mouse	139	321	43	Q8VD79 (Q8VD79) H-caldesmon (Fragment)
592	(Q05682)	human	149	793	32	CALD_HUMAN (Q05682) Caldesmon (CDM)
603	(Q8BQW1)	mouse	154	251	76	Q8BQW1 (Q8BQW1) Leucine zipper protein 1 (Fragment)
603	(Q99NG3)	mouse	208	1067	24	Q99NG3 (Q99NG3) Leucine zipper protein 1
603	(Q8TEH1)	human	108	1046	22	Q8TEH1 (Q8TEH1) FLJ00226 protein (Fragment)
636	(O35594)	mouse	50	414	29	CDV1_MOUSE (O35594) Carnitine deficiency-associated protein expressed in ventricle 1 (CDV-1)
636	(Q8WYA0)	human	90	676	28	Q8WYA0 (Q8WYA0) CDV-1R (CDV protein)
636	(Q8NB51)	human	90	623	30	Q8NB51 (Q8NB51) Hypothetical protein FLJ34230
651	(Q8K2I2)	mouse	231	744	57	Q8K2I2 (Q8K2I2) Hypothetical protein
651	(Q8TD31)	human	147	782	37	Q8TD31 (Q8TD31) Alpha helical coiled-coil rod protein
651	(Q9NXJ4)	human	147	782	41	Q9NXJ4 (Q9NXJ4) Hypothetical protein FLJ20210
705	(Q8NA09)	human	118	797	44	Q8NA09 (Q8NA09) Hypothetical protein FLJ35966
705	(Q8TBY8)	human	347	1022	56	Q8TBY8 (Q8TBY8) Similar to hypothetical protein DKFZp434G131
705	(Q9WVQ0)	mouse	475	1022	66	Q9WVQ0 (Q9WVQ0) Sperm tail associated protein
722	(Q96EA4)	human	126	605	38	Q96EA4 (Q96EA4) Hypothetical protein
722	(Q9HD44)	human	126	510	33	Q9HD44 (Q9HD44) Arsenite related gene 1
722	(Q923A2)	mouse	150	608	29	Q923A2 (Q923A2) RIKEN cDNA 2600001J17 gene
756	(Q9NUP4)	human	68	495	30	Q9NUP4 (Q9NUP4) Hypothetical protein FLJ11222
756	(Q8IYT6)	human	68	495	30	Q8IYT6 (Q8IYT6) Hypothetical protein FLJ11222
756	(Q61884)	mouse	70	491	20	Q61884 (Q61884) Meiosis-specific nuclear structural protein 1
814	(O14721)	human	121	638	40	O14721 (O14721) Outer dense fiber protein 2
814	(O35496)	mouse	120	638	43	O35496 (O35496) Outer dense fiber 2
814	(Q96FN2)	human	195	763	59	Q96FN2 (Q96FN2) Similar to outer dense fiber of sperm tails 2
852	(O60505)	human	142	388	36	O60505 (O60505) Macrophage scavenger receptor type III
852	(P21757)	human	142	451	31	MSRE_HUMAN (P21757) Macrophage scavenger receptor types I and II (Macrophage acetylated LDL)
852	(P30204)	mouse	142	458	31	MSRE_MOUSE (P30204) Macrophage scavenger receptor types I and II (Macrophage acetylated LDL)
879	(Q9DBZ8)	mouse	94	462	30	Q9DBZ8 (Q9DBZ8) 1200008O12Rik protein
879	(Q9NVS7)	human	106	231	45	Q9NVS7 (Q9NVS7) Hypothetical protein FLJ10540
879	(Q96H32)	human	104	464	44	Q96H32 (Q96H32) Similar to RIKEN cDNA 1200008O12 gene
940	(Q9D5A1)	mouse	84	256	51	Q9D5A1 (Q9D5A1) 4930484D11Rik protein
940	(Q8VDS7)	mouse	84	400	39	Q8VDS7 (Q8VDS7) Similar to RIKEN cDNA 2410017P07 gene
940	(Q8IYX8)	human	97	460	40	Q8IYX8 (Q8IYX8) Similar to RIKEN cDNA 2410017P07 gene
1007	(Q9D845)	mouse	110	387	38	Q9D845 (Q9D845) Testis expressed gene 9
1007	(Q8N6V9)	human	133	391	39	Q8N6V9 (Q8N6V9) Similar to putative
1007	(O54764)	mouse	108	347	42	O54764 (O54764) Tsec-1 protein
1052	(Q8NA63)	human	101	228	44	Q8NA63 (Q8NA63) Hypothetical protein FLJ35807
1052	(Q9CVN5)	mouse	104	226	46	Q9CVN5 (Q9CVN5) 1700095F04Rik protein (Fragment)
1052	(Q8N6Q1)	human	83	271	30	Q8N6Q1 (Q8N6Q1) Similar to RIKEN cDNA 1700095F04 gene
1054	(Q99JG7)	mouse	136	430	51	Q99JG7 (Q99JG7) A20 binding inhibitor of NF-kappaB activation-2
1054	(Q9BQR6)	human	142	429	53	Q9BQR6 (Q9BQR6) A20-binding inhibitor of NF-kappaB activation-2
1054	(Q8NFZ5)	human	142	429	53	Q8NFZ5 (Q8NFZ5) Fetal liver LKB1-interacting protein
103	(Q9WTS2)	mouse	74	575	12	FUT8_MOUSE (Q9WTS2) Alpha-(1,6)-fucosyltransferase (EC 2.4.1.68) (Glycoprotein 6-alpha-L-fucosyltransferase)
103	(Q9BYC5)	human	70	575	12	FUT8_HUMAN (Q9BYC5) Alpha-(1,6)-fucosyltransferase (EC 2.4.1.68) (Glycoprotein 6-alpha-L-fucosyltransferase)
108	(Q9UPS4)	human	37	1365	6	Q9UPS4 (Q9UPS4) Hypothetical protein KIAA1078 (Fragment)
108	(Q8CBV3)	mouse	52	1200	6	Q8CBV3 (Q8CBV3) Hypothetical NADH oxidase/flavin reductase structure containing protein (Fragment)
114	(O95447)	human	132	670	19	CU13_HUMAN (O95447) Protein C21orf13
114	(Q8C0X0)	mouse	191	741	25	Q8C0X0 (Q8C0X0) Weakly similar to protein C21ORF13
311	(Q9CU45)	mouse	88	633	33	Q9CU45 (Q9CU45) 6330407J23Rik protein (Fragment)
311	(Q9BQK7)	human	52	756	19	Q9BQK7 (Q9BQK7) DJ469A13.1 (Novel protein similar to KIAA0802) (Fragment)
416	(Q8C798)	mouse	91	470	19	Q8C798 (Q8C798) Hypothetical protein (Fragment)
416	(Q7Z494)	human	91	1330	6	Q7Z494 (Q7Z494) Nephrocystin 3
428	(Q9H0T2)	human	105	649	22	Q9H0T2 (Q9H0T2) Hypothetical protein
428	(Q8K2Y0)	mouse	102	645	22	Q8K2Y0 (Q8K2Y0) Similar to hypothetical protein FLJ13449
439	(Q08378)	human	467	1498	58	GOA3_HUMAN (Q08378) Golgi autoantigen, golgin subfamily A member 3 (Golgin-160)
439	(P55937)	mouse	455	1447	57	GOA3_MOUSE (P55937) Golgi autoantigen, golgin subfamily A member 3 (Golgin-160)
451	(Q8BWX6)	mouse	71	699	21	Q8BWX6 (Q8BWX6) Hypothetical lipocalin-related protein and Bos/Can/Equ allergen containing
451	(Q02224)	human	215	2663	43	CENE_HUMAN (Q02224) Centromeric protein E (CENP-E protein)
464	(Q9D5J9)	mouse	147	419	35	Q9D5J9 (Q9D5J9) 4930431B11Rik protein
464	(Q9BWX7)	human	193	697	27	Q9BWX7 (Q9BWX7) BA342L8.1 (Novel protein similar to C21ORF13)
485	(Q7TNF8)	mouse	164	1846	13	RIP1_MOUSE (Q7TNF8) Peripheral-type benzodiazepine receptor-associated protein 1 (PRAX-1)
485	(O95153)	human	183	1857	14	RIP1_HUMAN (O95153) Peripheral-type benzodiazepine receptor-associated protein 1 (PRAX-1)
486	(Q9CY74)	mouse	76	152	50	Q9CY74 (Q9CY74) 5730592G18Rik protein
486	(O94872)	human	89	1163	12	O94872 (O94872) Hypothetical protein KIAA0774 (Fragment)
556	(Q9WU62)	mouse	150	880	22	INCE_MOUSE (Q9WU62) Inner centromere protein
556	(Q9NQS7)	human	248	919	26	INCE_HUMAN (Q9NQS7) Inner centromere protein
565	(Q8N137)	human	69	903	24	Q8N137 (Q8N137) Hypothetical protein
565	(Q8CB62)	mouse	80	662	24	Q8CB62 (Q8CB62) Similar to PP1221
584	(Q8BIR5)	mouse	77	505	42	Q8BIR5 (Q8BIR5) BA555G22.2
584	(Q8WXW3)	human	57	757	32	PIBF_HUMAN (Q8WXW3) Progesterone-induced blocking factor 1
602	(Q8CGE5)	mouse	262	1071	56	Q8CGE5 (Q8CGE5) Hypothetical protein (Fragment)
602	(Q14789)	human	402	3259	67	GOB1_HUMAN (Q14789) Golgi autoantigen, golgin subfamily B member 1 (Giantin) (Macrogolgin)
623	(Q9WUU8)	mouse	66	647	27	NAF1_MOUSE (Q9WUU8) Nef-associated factor 1 (Naf1)
623	(Q15025)	human	75	636	29	NAF1_HUMAN (Q15025) Nef-associated factor 1 (Naf1) (HIV-1 Nef interacting protein)
632	(Q15431)	human	309	976	47	SCP1_HUMAN (Q15431) Synaptonemal complex protein 1 (SCP-1 protein)
632	(Q62209)	mouse	189	993	46	SCP1_MOUSE (Q62209) Synaptonemal complex protein 1 (SCP-1 protein)
682	(Q9D0F3)	mouse	71	517	19	Q9D0F3 (Q9D0F3) 2610020P13Rik protein
682	(P49257)	human	67	510	18	ER53_HUMAN (P49257) ERGIC-53 protein precursor (ER-Golgi intermediate compartment 53 kDa protein
686	(Q9HCH4)	human	94	446	38	Q9HCH4 (Q9HCH4) Hypothetical protein KIAA1598 (Fragment)
686	(Q8K2Q9)	mouse	94	631	28	Q8K2Q9 (Q8K2Q9) Similar to KIAA1598 protein
694	(Q8BSN3)	mouse	120	593	26	Q8BSN3 (Q8BSN3) Hypothetical protein
694	(Q96CG5)	human	91	404	41	Q96CG5 (Q96CG5) Hypothetical protein
739	(Q9BR77)	human	69	488	25	Q9BR77 (Q9BR77) Hypothetical protein FLJ14732
739	(Q9CZH8)	mouse	38	489	20	Q9CZH8 (Q9CZH8) 2700091N06Rik protein
759	(P70194)	mouse	173	548	31	KUCR_MOUSE (P70194) C-type lectin 13 (Kupffer cell receptor)
759	(Q8N1N0)	human	120	539	37	Q8N1N0 (Q8N1N0) Hypothetical protein FLJ39110
772	(Q96Q35)	human	84	445	18	A2SB_HUMAN (Q96Q35) Amyotrophic lateral sclerosis 2 chromosomal region candidate gene protein
772	(Q8BVM7)	mouse	84	383	42	Q8BVM7 (Q8BVM7) Weakly similar to ALS2CR12 protein
779	(O15078)	human	366	1539	65	Y373_HUMAN (O15078) Hypothetical protein KIAA0373
779	(Q8BIB8)	mouse	223	808	64	Q8BIB8 (Q8BIB8) Similar to CTCL tumor antigen SE2-2
784	(Q9D9E6)	mouse	37	410	24	Q9D9E6 (Q9D9E6) 1700086N05Rik protein
784	(Q8NA61)	human	37	448	21	Q8NA61 (Q8NA61) Hypothetical protein FLJ35810
805	(Q8BUC2)	mouse	79	392	20	Q8BUC2 (Q8BUC2) Weakly similar to SH3 domain-binding protein 5
805	(Q9C0E3)	human	79	421	18	Q9C0E3 (Q9C0E3) Hypothetical protein KIAA1720 (Hypothetical protein FLJ31820) (Fragment)
806	(Q8ND68)	human	109	456	23	Q8ND68 (Q8ND68) Hypothetical protein (Fragment)
806	(Q91VC4)	mouse	100	438	22	Q91VC4 (Q91VC4) MECA32 (Similar to PLASMALEMMA vesicle associated protein)
828	(Q9BWF2)	human	53	469	27	TRIP_HUMAN (Q9BWF2) TRAF-interacting protein
828	(Q8VIG6)	mouse	81	470	27	TRIP_MOUSE (Q8VIG6) TRAF-interacting protein
829	(Q8CIM1)	mouse	314	670	46	Q8CIM1 (Q8CIM1) Similar to hypothetical protein MGC20806
829	(Q96CN5)	human	175	670	43	Q96CN5 (Q96CN5) Hypothetical protein
893	(Q9Z0P4)	mouse	91	383	23	PALM_MOUSE (Q9Z0P4) Paralemmin
893	(O75781)	human	86	387	22	PALM_HUMAN (O75781) Paralemmin
910	(Q8NHQ8)	human	193	392	49	CL02_HUMAN (Q8NHQ8) Protein C12orf2 (Carcinoma associated protein HOJ-1)
910	(Q8CJ96)	mouse	45	419	28	Q8CJ96 (Q8CJ96) Carcinoma associated protein-like protein
914	(Q15545)	human	78	349	22	T2D6_HUMAN (Q15545) Transcription initiation factor TFIID 55 kDa subunit (TAFII-55)
914	(Q9R1C0)	mouse	78	341	22	T2D6_MOUSE (Q9R1C0) Transcription initiation factor TFIID 55 kDa subunit (TAFII-55)
918	(Q925B0)	mouse	73	197	37	Q925B0 (Q925B0) Transcriptional repressor Par-4-like protein PAWR (Fragment)
918	(O75796)	human	74	342	21	O75796 (O75796) Prostate apoptosis response protein par-4
945	(Q96JK1)	human	71	380	28	Q96JK1 (Q96JK1) Hypothetical protein KIAA1826 (Fragment)
945	(Q91YU3)	mouse	63	345	29	Q91YU3 (Q91YU3) Similar to KIAA1826 protein
956	(Q9CUV2)	mouse	117	237	49	Q9CUV2 (Q9CUV2) 2900090M10Rik protein (Fragment)
956	(Q8NA05)	human	92	421	40	Q8NA05 (Q8NA05) Hypothetical protein FLJ35981 (Fragment)
982	(Q9DBZ1)	mouse	73	374	34	Q9DBZ1 (Q9DBZ1) 1200009F10Rik protein
982	(Q96ND2)	human	68	377	35	Q96ND2 (Q96ND2) Hypothetical protein FLJ31051
1009	(Q86TE4)	human	173	408	42	Q86TE4 (Q86TE4) Hypothetical protein DKFZp451K1618 (Fragment)
1009	(Q8CBZ7)	mouse	172	345	49	Q8CBZ7 (Q8CBZ7) Hypothetical protein
1012	(Q9H2F9)	human	142	335	42	Q9H2F9 (Q9H2F9) CTCL tumor antigen se57-1
1012	(Q8BVC4)	mouse	52	333	31	Q8BVC4 (Q8BVC4) Similar to CTCL tumor antigen SE57-1
1018	(Q8VDN4)	mouse	108	314	34	Q8VDN4 (Q8VDN4) Similar to hypothetical protein FLJ22471
1018	(Q9H697)	human	120	331	36	Q9H697 (Q9H697) Hypothetical protein FLJ22471 (Limkain beta 2)
1041	(Q9CSV4)	mouse	117	359	40	Q9CSV4 (Q9CSV4) 2610207F23Rik protein (Fragment)
1041	(Q96NL6)	human	325	688	73	Q96NL6 (Q96NL6) Hypothetical protein FLJ30655
1051	(Q9JHQ5)	mouse	120	299	40	Q9JHQ5 (Q9JHQ5) Leucine zipper transcription factor-like 1
1051	(Q9NQ48)	human	60	299	31	Q9NQ48 (Q9NQ48) Leucine zipper transcription factor-like 1
1059	(Q9NNX1)	human	186	390	47	TFT1_HUMAN (Q9NNX1) Tuftelin
1059	(O08970)	mouse	184	390	47	TFT1_MOUSE (O08970) Tuftelin
1065	(O75330)	human	313	724	71	HMMR_HUMAN (O75330) Hyaluronan mediated motility receptor
1065	(Q00547)	mouse	295	794	67	HMMR_MOUSE (Q00547) Hyaluronan mediated motility receptor
1105	(Q8N998)	human	161	374	52	Q8N998 (Q8N998) Hypothetical protein FLJ38159
1105	(Q9DA73)	mouse	97	254	57	Q9DA73 (Q9DA73) 1700019B01Rik protein
