# Supplementary material for: Coiled-coil protein composition of 22 proteomes – differences and common themes in subcellular infrastructure and traffic control
Source: BMC Evol Biol. 2005 Nov 16;5:66. doi: 10.1186/1471-2148-5-66 (PMC1322226; doi:10.1186/1471-2148-5-66)
Supplement: Additional file 6 — Small plant clusters; supplement to Table 10. Table S17: Protein information and prediction data for sequences in plant clusters with two species (Arabidopsis, rice) represents and less than 10 sequences per cluster. AGI locus numbers from TAIR or NCBI RefSeq numbers are used as sequence IDs for Arabidopsis, TIGR sequence IDs are used for rice. Max. Coil Length, longest coiled-coil domain in the protein sequence; Coil Coverage, percent of sequence predicted to be in a coiled-coil. Open file with Microsoft Excel. [file 1471-2148-5-66-S6.xls]

## Sheet: protein details
Table S18: Plant-specific Clusters (two species, less than 10 sequences per cluster)
cluster ID	sequence ID	species	max coil length	sequence length	coiled-coil coverage	description
767	8351.m04803|CHR02v07232003|COORD:30344531..30349757	rice	316	607	57	AY074303 unknown protein
767	8354.m01324|CHR06v07232003|COORD:7825676..7820366	rice	151	600	50	similar to F10B6.24
767	Q9LQU7	arabidopsis	175	604	44	F10B6.24
869	8360.m01007|CHR03v07232003|COORD:6036214..6040558	rice	163	552	38	hypothetical protein
869/767	8359.m04252|CHR12v07232003|COORD:26871546..26875365	rice	82	555	36	similar to F10B6.24
869/767	NP_173873.2	arabidopsis	127	607	34	expressed protein
869/767	NP_193455.2	arabidopsis	255	513	58	expressed protein
869/767	Q9C9X0	arabidopsis	126	622	36	hypothetical 69.3 kDa protein
869/767	Q9ZUA3	arabidopsis	89	629	36	putative myosin heavy chain-like protein
347	8362.m03234|CHR10v07232003|COORD:20625772..20617226	rice	373	1578	56	putative kinesin-related protein
347	8360.m00069|CHR03v07232003|COORD:418957..425116	rice	252	1363	53	hypothetical protein
347/568	8362.m01636|CHR10v07232003|COORD:10710219..10698533	rice	221	1960	31	hypothetical protein
347/568	NP_173625.1	arabidopsis	117	1999	15	expressed protein
347/568	Q9C8T4	arabidopsis	222	1029	37	hypothetical 118.5 kDa protein
347/568	Q9FHD1	arabidopsis	355	853	56	hyaluronan mediated motility receptor-like protein
347/568	Q9FLL5	arabidopsis	212	983	45	similarity to myosin heavy chain
568	8362.m02840|CHR10v07232003|COORD:18504704..18509329	rice	268	951	46	putative myosin
715	8351.m02204|CHR02v07232003|COORD:13814817..13817236	rice	139	722	37	conserved hypothetical protein protein
715/725/768	NP_176681.1	arabidopsis	343	1318	68	expressed protein
725	Q9LFE4	arabidopsis	554	853	64	hypothetical 96.2 kDa protein
725	Q9M8T5	arabidopsis	267	806	56	F13E7.12 protein
768	8362.m03503|CHR10v07232003|COORD:22217258..22220382	rice	197	943	53	myosin-like protein
768/715	8352.m04679|CHR04v07232003|COORD:28954203..28956753	rice	550	762	72	hypothetical protein
768/725	8353.m00181|CHR05v07232003|COORD:948554..945298	rice	483	889	61	hypothetical protein
768/725	NP_680744.1 / At4g27595.1	arabidopsis	403	1212	57	hypothetical protein
262	8351.m04566|CHR02v07232003|COORD:29012455..29007147 145714	rice	406	1155	46	nuclear matrix constituent protein
262	8350.m05239|CHR01v07232003|COORD:32117694..32113101	rice	103	987	28	hypothetical protein
262	NP_176892.1	arabidopsis	198	1132	37	nuclear matrix constituent protein (NMCP1)-like expressed protein
262	NP_563923.1 / At1g13220.1	arabidopsis	159	391	40	nuclear matrix constituent protein (NMCP1)-like expressed protein
262	Q9CA42	arabidopsis	173	1085	29	Putative nuclear matrix constituent protein 1 (NMCP1), 58331-62556
262	Q9FLH0	arabidopsis	122	1042	29	Nuclear matrix constituent protein 1 (NMCP1)-like
262	Q9SAF6	arabidopsis	200	1128	39	F3F19.25 protein
564	8353.m03523|CHR05v07232003|COORD:22172018..22179822	rice	86	1386	11	dna replication licensing factor mcm3 h
564	8360.m02045|CHR03v07232003|COORD:12588239..12590873	rice	122	544	35	conserved hypothetical protein
564	8355.m04602|CHR07v07232003|COORD:28284204..28285989	rice	125	519	34	conserved hypothetical protein
564/804	O80914 / At2g38370	arabidopsis	84	539	30	hypothetical protein
804	8360.m02045|CHR03v07232003|COORD:12588239..12590873	rice	122	544	35	conserved hypothetical protein
804	8355.m04602|CHR07v07232003|COORD:28284204..28285989	rice	125	519	34	conserved hypothetical protein
804	Q9SCT6 / At3g51720	arabidopsis	89	407	28	hypothetical 46.0 kDa protein
1029	8354.m02497|CHR06v07232003|COORD:15096364..15092019	rice	70	250	28	conserved hypothetical protein
1029	8360.m05722|CHR03v07232003|COORD:34293964..34291863	rice	75	217	34	unknown protein
1029	8355.m01811|CHR07v07232003|COORD:11220706..11215113	rice	106	326	32	hypothetical protein
1029	8351.m02022|CHR02v07232003|COORD:12695884..12699600	rice	74	226	32	unknown protein
1029	NP_568607.1	arabidopsis	75	218	34	expressed protein
1029	Q9FJK4	arabidopsis	102	219	46	similarity to unknown protein
1029	Q9SFU9	arabidopsis	99	220	45	T1B9.14 protein
117	8353.m03735|CHR05v07232003|COORD:23292976..23289858	rice	188	677	27	hypothetical protein
117	8356.m00867|CHR08v07232003|COORD:5403988..5407125	rice	176	675	26	hypothetical protein
704	8355.m00023|CHR07v07232003|COORD:129474..127152	rice	131	537	24	hypothetical protein
704/117	8352.m04957|CHR04v07232003|COORD:30759824..30756206	rice	106	696	15	AC079279 unknown protein
704/117	NP_188670.1 / At3g20350.1	arabidopsis	149	673	22	expressed protein
704/117	Q9LPT5	arabidopsis	81	725	16	F11F12.2 protein (Hypothetical 82.1 kDa protein)
222	8350.m04092|CHR01v07232003|COORD:25201272..25193924	rice	79	1524	5	similar to CAB16841 trichohyalin like protein
222	8350.m02345|CHR01v07232003|COORD:14229581..14224650	rice	209	888	23	conserved hypothetical protein
222	8359.m03423|CHR12v07232003|COORD:21588712..21582996	rice	150	929	16	AL161534 auxilin-like protein
222	8353.m04495|CHR05v07232003|COORD:27482139..27489009	rice	107	1331	8	similar to CAB16841 trichohyalin like protein
222	O23230	arabidopsis	201	1432	18	trichohyalin like protein
222	Q9SU09	arabidopsis	60	909	9	auxilin-like protein
450	8354.m02894|CHR06v07232003|COORD:17735787..17731457	rice	85	697	12	hypothetical protein
450	8351.m01445|CHR02v07232003|COORD:9013408..9017186	rice	72	711	10	hypothetical protein
450	Q9CAW9	arabidopsis	120	622	19	hypothetical 69.7 kDa protein
450/793	8352.m02902|CHR04v07232003|COORD:17890444..17894142	rice	114	470	24	similar to AT3g11590/F24K9_26
793	8351.m02848|CHR02v07232003|COORD:17759725..17760936	rice	133	403	33	similar to 103163-106072
793	Q9CAW9	arabidopsis	120	622	19	hypothetical 69.7 kDa protein
671	8350.m07061|CHR01v07232003|COORD:40365208..40357134	rice	125	567	22	hypothetical protein
671	NP_190455.2	arabidopsis	129	577	22	expressed protein
671	NP_196830.2	arabidopsis	120	537	22	expressed protein
671	NP_851014.1 / At3g48860.1	arabidopsis	129	494	26	expressed protein
671	Q9LSZ6	arabidopsis	64	497	23	Emb|CAB87914.1
671	Q9SW19	arabidopsis	77	317	24	hypothetical 36.6 kDa protein
3	8360.m00958|CHR03v07232003|COORD:5712475..5721701	rice	96	918	10	hypothetical protein
3	8360.m01359|CHR03v07232003|COORD:8263070..8252724	rice	75	602	12	hypothetical protein
3	8355.m04431|CHR07v07232003|COORD:27298915..27307727	rice	127	875	14	putative PH domain
3	Q9FMP8	arabidopsis	116	827	14	Similarity to unknown protein (Hypothetical 91.4 kDa protein)
3	Q9SB53	arabidopsis	87	790	11	hypothetical 86.2 kDa protein
296	8356.m02866|CHR08v07232003|COORD:17825432..17828344	rice	58	621	16	similar to AY050365 AT4g27500/F27G19_100
296	8356.m03904|CHR08v07232003|COORD:24709185..24715405	rice	70	1440	4	conserved hypothetical protein
296	8357.m01488|CHR09v07232003|COORD:9528110..9532110	rice	58	627	16	similar to AJ002020 proton pump interacto
296	NP_173521.1	arabidopsis	52	1498	8	expressed protein
296	NP_194480.2	arabidopsis	62	612	16	proton pump interactor 1 (PPI1)
423	8352.m04797|CHR04v07232003|COORD:29689704..29674262	rice	86	1156	9	hypothetical protein
423	8356.m03960|CHR08v07232003|COORD:25051779..25047310	rice	137	481	28	conserved hypothetical protein
423	8357.m02755|CHR09v07232003|COORD:17593820..17600203	rice	160	643	24	AL161578 putative protein
423	AAD18124	arabidopsis	155	440	35	expressed protein
423	NP_567873.1	arabidopsis	153	437	35	expressed protein
217	8360.m01896|CHR03v07232003|COORD:11623768..11619911	rice	93	876	22	hypothetical protein
217	8355.m04662|CHR07v07232003|COORD:28747972..28741323	rice	51	926	11	conserved hypothetical protein
217	O80951 / At2g39300	arabidopsis	31	768	15	hypothetical protein
217	Q9M2W0	arabidopsis	122	896	20	Centromere protein-like
273	8360.m05836|CHR03v07232003|COORD:34909060..34911492	rice	96	584	16	unknown protein
273	8351.m00495|CHR02v07232003|COORD:2881522..2885692	rice	84	641	13	conserved hypothetical protein
273	NP_568927.2	arabidopsis	86	691	12	expressed protein
273	Q9C7A9	arabidopsis	96	561	17	hypothetical 64.4 kDa protein
373	8356.m00250|CHR08v07232003|COORD:1655511..1651945	rice	63	798	13	hypothetical protein
373	8358.m00044|CHR11v07232003|COORD:261696..254372	rice	211	1235	17	hypothetical protein
373	NP_189197.1	arabidopsis	217	939	23	chloroplast unusual positioning 1 (CHUP1) actin-binding protein
373	NP_193591.2	arabidopsis	91	642	14	expressed protein
467	8353.m01242|CHR05v07232003|COORD:7953555..7950093	rice	79	654	22	similar to Homo sapiens endosomal protein P162
467	8350.m01249|CHR01v07232003|COORD:7477856..7469955	rice	50	1155	10	similar to Homo sapiens endosomal protein P162
467	NP_177057.2 / At1g68910	arabidopsis	203	627	32	expressed protein
467	NP_196700.2	arabidopsis	211	703	34	expressed protein
583	8357.m02395|CHR09v07232003|COORD:15431426..15426760	rice	70	552	12	similar to microtubule-associated protein
583	NP_172922.1	arabidopsis	69	707	13	microtubule-associated protein MAP65-like expressed protein
583	NP_567756.1 / At4g26760.1	arabidopsis	52	578	20	microtubule-associated protein MAP65-like expressed protein
583	Q9FLP0	arabidopsis	41	587	16	Genomic DNA, chromosome 5, P1 clone:MCO15
635	8353.m04215|CHR05v07232003|COORD:25962895..25960597	rice	138	567	37	hypothetical protein
635	8350.m04594|CHR01v07232003|COORD:28358183..28362532	rice	119	797	40	conserved hypothetical protein
635	NP_198631.1	arabidopsis	51	574	16	expressed protein
635	Q9C9N6	arabidopsis	51	607	19	hypothetical 70.2 kDa protein
744	8352.m03361|CHR04v07232003|COORD:21025106..21028626	rice	113	484	23	5333-4002
744	8351.m03292|CHR02v07232003|COORD:20848014..20851963	rice	76	330	23	NTGP4
744	O81025	arabidopsis	88	463	19	AIG1-like protein
744	Q9T0F3	arabidopsis	101	394	25	AIG1-LIKE PROTEIN
894	8359.m01653|CHR12v07232003|COORD:9780932..9786668	rice	210	713	62	putative myosin heavy chain
894	NP_172679.1 / At1g12150	arabidopsis	170	548	59	hypothetical protein
894	O23564	arabidopsis	77	527	38	Myosin heavy chain homolog
894	Q9LVQ4	arabidopsis	165	649	52	Myosin heavy chain-like
243	8354.m04059|CHR06v07232003|COORD:25140897..25133580	rice	90	691	13	hypothetical protein
243	AAM15376	arabidopsis	64	643	14	hypothetical 72.8 kDa protein
243	NP_567888.1 / At4g32160.1	arabidopsis	82	534	27	expressed protein
313	8356.m02829|CHR08v07232003|COORD:17611376..17616764	rice	121	719	27	similar to BT001025 At2g46180/T3F17.17
313	NP_191716.2	arabidopsis	203	712	56	expressed protein
313	NP_850447.1	arabidopsis	116	725	42	expressed protein
362	8360.m05852|CHR03v07232003|COORD:35011741..35018173	rice	85	935	14	unknown protein
362	NP_200054.2 / At5g52410.1	arabidopsis	114	510	22	expressed protein
362	Q9FF91	arabidopsis	136	946	14	Genomic DNA, chromosome 5, P1 clone:MRO11
480	8350.m03355|CHR01v07232003|COORD:20404195..20407030	rice	124	853	23	hypothetical protein
480	Q9LVV0	arabidopsis	139	720	19	Emb|CAB82814.1
480	Q9LZU0	arabidopsis	85	388	29	hypothetical 45.2 kDa protein
587	8352.m03454|CHR04v07232003|COORD:21600534..21608876	rice	213	885	38	OSJNBa0086B14.26
587	NP_173645.2	arabidopsis	199	857	39	expressed protein
587	NP_564164.1 / At1g22275.1	arabidopsis	143	856	31	hypothetical protein
653	8350.m05249|CHR01v07232003|COORD:32173448..32166500	rice	78	527	14	similar to AY098946 At1g31300/T19E23_1
653	8360.m04081|CHR03v07232003|COORD:24883687..24881195	rice	74	332	22	AK118669 unknown protein
653	Q9SA50	arabidopsis	77	325	23	F3O9.32 protein
702	8355.m00350|CHR07v07232003|COORD:1924731..1929767	rice	169	405	41	similar to AY143965 At2g30880/F7F1.9
702	8360.m04116|CHR03v07232003|COORD:25119037..25114803	rice	111	462	30	hypothetical protein
702	NP_850155.1	arabidopsis	82	504	16	expressed protein
850	8355.m03874|CHR07v07232003|COORD:24127914..24123817	rice	95	454	27	hypothetical protein
850	NP_196406.2	arabidopsis	70	409	29	expressed protein
850	NP_200928.1	arabidopsis	53	389	34	hypothetical protein
962	8353.m00357|CHR05v07232003|COORD:2033396..2028120	rice	59	402	38	conserved hypothetical protein
962	NP_568487.1 / At5g26770.1	arabidopsis	50	335	20	expressed protein
962	Q9M9L3	arabidopsis	88	336	26	F10A16.12 protein
1053	8360.m01454|CHR03v07232003|COORD:8854697..8850737	rice	121	412	48	hypothetical protein
1053	NP_200729.3	arabidopsis	98	433	53	expressed protein
1053	NP_851219.1 / At5g59210.1	arabidopsis	99	434	53	expressed protein
175	8353.m04066|CHR05v07232003|COORD:25138245..25145885	rice	43	873	11	similar to starch synthase isoform IV
175	NP_193558.2	arabidopsis	214	1043	23	starch synthase (putative), expressed
187	8351.m04840|CHR02v07232003|COORD:30658807..30634805	rice	282	2050	41	similar to D21138 from A. thaliana.
187	NP_178048.1 / At1g79280.1	arabidopsis	214	2111	37	expressed protein
236	8351.m03630|CHR02v07232003|COORD:22980168..22986872	rice	178	1724	27	similar to F21J9.12
236	NP_173855.1 / At1g24460.1	arabidopsis	235	1730	33	expressed protein
293	8350.m02966|CHR01v07232003|COORD:17974255..17984276	rice	71	1230	8	similar to AT5g16210/T21H19_130
293	NP_197125.2	arabidopsis	80	1180	9	expressed protein
346	8354.m03812|CHR06v07232003|COORD:23520204..23524717	rice	73	672	15	gamma response I protein
346	NP_850683.1 / At3g52115.1	arabidopsis	69	588	17	gamma response 1 (GR1) protein
371	8356.m04196|CHR08v07232003|COORD:26472173..26461979	rice	54	1997	5	hypothetical protein
371	NP_568795.1	arabidopsis	109	682	15	expressed protein
463	8351.m00749|CHR02v07232003|COORD:4393703..4388695	rice	68	1140	9	AL161577 putative protein
463	Q9SUG7	arabidopsis	63	1148	13	hypothetical 129.2 kDa protein
472	8360.m02533|CHR03v07232003|COORD:15579768..15589033	rice	103	2299	4	unknown protein
472	NP_190606.2	arabidopsis	70	2179	3	expressed protein
508	8353.m04309|CHR05v07232003|COORD:26508534..26500433	rice	214	1089	31	Similar to 70672-76070
508	NP_178101.2	arabidopsis	216	927	43	expressed protein
515	8350.m06172|CHR01v07232003|COORD:37796882..37807408	rice	205	1088	39	putative Galactosyltransferase
515	Q9LTY1	arabidopsis	129	726	44	Mitotic checkpoint protein-like
526	8351.m00453|CHR02v07232003|COORD:2600845..2609863	rice	219	2621	26	hypothetical protein
526	Q9SB74	arabidopsis	155	2712	28	hypothetical 304.1 kDa protein
571	8360.m02882|CHR03v07232003|COORD:17716358..17728086	rice	60	637	22	conserved hypothetical protein protein
571	Q9ZVK7 / At2g14680	arabidopsis	86	629	26	hypothetical protein
582	8360.m04330|CHR03v07232003|COORD:26531182..26538677	rice	165	1515	26	putative centromere protein
582	Q9SZK7	arabidopsis	122	1496	33	hypothetical 173.3 kDa protein
588	8351.m03782|CHR02v07232003|COORD:23856261..23847355	rice	114	1513	7	putative MATH domain
588	NP_180104.2	arabidopsis	175	1663	10	expressed protein
593	8351.m03607|CHR02v07232003|COORD:22856447..22845638	rice	73	721	10	Similar to N37870 comes from this gene.
593	NP_172771.1	arabidopsis	75	611	12	expressed protein
599	8350.m06439|CHR01v07232003|COORD:39381075..39387213	rice	168	760	22	hypothetical protein
599	NP_189040.2	arabidopsis	164	736	22	expressed protein
674	8350.m05036|CHR01v07232003|COORD:30917593..30912153	rice	211	571	36	hypothetical protein
674	NP_179585.2	arabidopsis	233	702	33	expressed protein
711	8357.m00055|CHR09v07232003|COORD:320006..328419	rice	106	515	20	hypothetical protein
711	Q9LFT2	arabidopsis	149	348	50	hypothetical 39.6 kDa protein
819	8356.m04347|CHR08v07232003|COORD:27266730..27264714	rice	55	429	19	hypothetical protein
819	NP_680119.1 / At3g49055.1	arabidopsis	132	480	27	hypothetical protein
870	8357.m03282|CHR09v07232003|COORD:20724032..20720729	rice	171	631	45	putative myosin heavy chain
870	NP_173863.2 / At1g24560.1	arabidopsis	164	678	48	expressed protein
888	8360.m05444|CHR03v07232003|COORD:32945704..32950784	rice	137	345	39	hypothetical protein
888	NP_176888.2	arabidopsis	50	359	22	expressed protein
995	8357.m02970|CHR09v07232003|COORD:19008502..19006047	rice	80	312	25	conserved hypothetical protein
995	NP_194140.2	arabidopsis	81	308	26	expressed protein
1148	8359.m02993|CHR12v07232003|COORD:18657207..18653834	rice	85	208	40	hypothetical protein
1148	Q9FMG6 / BAA96220.1	arabidopsis	96	158	60	Hypothetical 17.8 kDa protein
